# Supplementary material for: Anxiolytic, Analgesic and Anti-Inflammatory Effects of Peptides Hmg 1b-2 and Hmg 1b-4 from the Sea Anemone Heteractis magnifica
Source: Toxins (Basel). 2023 May 15;15(5):341. doi: 10.3390/toxins15050341 (PMC10221320; doi:10.3390/toxins15050341)
Supplement: Supplementary file 1 [file toxins-15-00341-s001.zip]

Archive with 1 entries (1 files):
- toxins-2359085-supplementary.pdf
